# Supplementary material for: Comparing closure compliance and ease of use for consumer product packs designed to reduce access to children
Source: PLoS One. 2024 Apr 22;19(4):e0284346. doi: 10.1371/journal.pone.0284346 (PMC11034662; doi:10.1371/journal.pone.0284346)
Supplement: S1 File — (XLSX) [file pone.0284346.s001.xlsx]

## Sheet: Germany re-closure data
Row,considp,bkprod,order,Close packat end of the day,Close packat end of the dayTB,Close packat end of the day2B,Close packat end of the day3B,Close packat end of the day4B,Close packat end of the dayBB,Close pack after each wash,Close pack after each washTB,Close pack after each wash2B,Close pack after each wash3B,Close pack after each wash4B,Close pack after each washBB,Packaging being easy to …
2,1,T (Tub),First,100,100,0,0,0,0,75,0,100,0,0,0,100,100,100,100,Female,30
3,1,X (Box),Second,100,100,0,0,0,0,75,0,100,0,0,0,100,100,100,100,Female,30
5,2,T (Tub),Second,100,100,0,0,0,0,75,0,100,0,0,0,100,100,100,100,Female,35
6,2,X (Box),First,100,100,0,0,0,0,75,0,100,0,0,0,50,25,25,25,Female,35
8,3,T (Tub),Second,100,100,0,0,0,0,75,0,100,0,0,0,75,100,75,25,Female,23
9,3,X (Box),First,100,100,0,0,0,0,75,0,100,0,0,0,100,100,100,100,Female,23
11,4,T (Tub),Second,100,100,0,0,0,0,75,0,100,0,0,0,50,50,100,100,Female,32
12,4,X (Box),First,100,100,0,0,0,0,75,0,100,0,0,0,75,75,75,75,Female,32
14,6,T (Tub),First,50,0,0,100,0,0,0,0,0,0,0,100,50,50,100,75,Male,51
15,6,X (Box),Second,0,0,0,0,0,100,0,0,0,0,0,100,75,75,100,50,Male,51
17,7,T (Tub),First,100,100,0,0,0,0,75,0,100,0,0,0,0,75,75,25,Female,32
18,7,X (Box),Second,100,100,0,0,0,0,75,0,100,0,0,0,100,100,50,100,Female,32
20,8,T (Tub),Second,75,0,100,0,0,0,50,0,0,100,0,0,100,100,100,100,Female,36
21,8,X (Box),First,75,0,100,0,0,0,50,0,0,100,0,0,50,50,100,100,Female,36
23,9,T (Tub),Second,75,0,100,0,0,0,50,0,0,100,0,0,25,75,100,75,Female,32
24,9,X (Box),First,100,100,0,0,0,0,75,0,100,0,0,0,100,100,100,100,Female,32
26,10,T (Tub),First,100,100,0,0,0,0,50,0,0,100,0,0,100,100,100,50,Female,29
27,10,X (Box),Second,100,100,0,0,0,0,0,0,0,0,0,100,50,25,25,50,Female,29
29,11,T (Tub),First,100,100,0,0,0,0,75,0,100,0,0,0,50,100,100,50,Female,31
30,11,X (Box),Second,100,100,0,0,0,0,75,0,100,0,0,0,100,100,100,100,Female,31
32,12,T (Tub),Second,100,100,0,0,0,0,-999,100,0,0,0,0,50,50,50,50,Female,22
33,12,X (Box),First,75,0,100,0,0,0,75,0,100,0,0,0,50,50,50,50,Female,22
35,13,T (Tub),Second,100,100,0,0,0,0,75,0,100,0,0,0,100,100,100,100,Male,44
36,13,X (Box),First,100,100,0,0,0,0,75,0,100,0,0,0,100,100,50,75,Male,44
38,14,T (Tub),Second,100,100,0,0,0,0,75,0,100,0,0,0,100,100,75,100,Female,38
39,14,X (Box),First,100,100,0,0,0,0,75,0,100,0,0,0,75,100,75,100,Female,38
41,15,T (Tub),Second,100,100,0,0,0,0,75,0,100,0,0,0,50,50,75,75,Female,30
42,15,X (Box),First,100,100,0,0,0,0,75,0,100,0,0,0,75,50,75,100,Female,30
44,16,T (Tub),First,50,0,0,100,0,0,0,0,0,0,0,100,25,75,75,50,Male,34
45,16,X (Box),Second,100,100,0,0,0,0,75,0,100,0,0,0,100,100,75,50,Male,34
47,17,T (Tub),Second,25,0,0,0,100,0,0,0,0,0,0,100,0,0,100,50,Male,46
48,17,X (Box),First,100,100,0,0,0,0,-999,100,0,0,0,0,100,100,75,75,Male,46
50,19,T (Tub),First,100,100,0,0,0,0,75,0,100,0,0,0,25,25,100,100,Male,25
51,19,X (Box),Second,100,100,0,0,0,0,75,0,100,0,0,0,100,100,100,100,Male,25
53,20,T (Tub),Second,100,100,0,0,0,0,75,0,100,0,0,0,75,75,75,75,Male,36
54,20,X (Box),First,100,100,0,0,0,0,75,0,100,0,0,0,75,75,75,75,Male,36
56,21,T (Tub),Second,100,100,0,0,0,0,75,0,100,0,0,0,0,50,100,25,Male,40
57,21,X (Box),First,100,100,0,0,0,0,75,0,100,0,0,0,100,100,75,75,Male,40
59,22,T (Tub),First,100,100,0,0,0,0,75,0,100,0,0,0,75,75,50,100,Male,28
60,22,X (Box),Second,100,100,0,0,0,0,75,0,100,0,0,0,100,100,100,100,Male,28
62,23,T (Tub),Second,75,0,100,0,0,0,50,0,0,100,0,0,75,75,75,75,Male,44
63,23,X (Box),First,75,0,100,0,0,0,50,0,0,100,0,0,75,75,75,75,Male,44
65,24,T (Tub),Second,75,0,100,0,0,0,75,0,100,0,0,0,75,75,75,75,Male,37
66,24,X (Box),First,100,100,0,0,0,0,75,0,100,0,0,0,75,75,75,100,Male,37
68,25,T (Tub),First,100,100,0,0,0,0,75,0,100,0,0,0,75,75,100,75,Male,29
69,25,X (Box),Second,100,100,0,0,0,0,75,0,100,0,0,0,75,100,100,100,Male,29
71,26,T (Tub),First,50,0,0,100,0,0,0,0,0,0,0,100,0,25,75,50,Female,48
72,26,X (Box),Second,100,100,0,0,0,0,75,0,100,0,0,0,100,100,50,50,Female,48
74,27,T (Tub),First,100,100,0,0,0,0,75,0,100,0,0,0,100,100,100,100,Female,31
75,27,X (Box),Second,100,100,0,0,0,0,75,0,100,0,0,0,75,75,25,50,Female,31
77,28,T (Tub),Second,100,100,0,0,0,0,75,0,100,0,0,0,50,75,75,50,Female,36
78,28,X (Box),First,100,100,0,0,0,0,75,0,100,0,0,0,100,100,100,100,Female,36
80,29,T (Tub),Second,100,100,0,0,0,0,75,0,100,0,0,0,25,75,100,50,Female,33
81,29,X (Box),First,100,100,0,0,0,0,75,0,100,0,0,0,100,100,100,100,Female,33
83,30,T (Tub),Second,100,100,0,0,0,0,75,0,100,0,0,0,75,50,75,75,Female,26
84,30,X (Box),First,100,100,0,0,0,0,75,0,100,0,0,0,100,100,100,75,Female,26
86,31,T (Tub),Second,0,0,0,0,0,100,0,0,0,0,0,100,0,0,75,50,Female,31
87,31,X (Box),First,0,0,0,0,0,100,0,0,0,0,0,100,25,25,100,50,Female,31
89,32,T (Tub),First,100,100,0,0,0,0,75,0,100,0,0,0,100,100,100,100,Female,31
90,32,X (Box),Second,100,100,0,0,0,0,75,0,100,0,0,0,100,100,100,100,Female,31
92,33,T (Tub),Second,100,100,0,0,0,0,75,0,100,0,0,0,100,100,100,100,Female,32
93,33,X (Box),First,100,100,0,0,0,0,75,0,100,0,0,0,100,100,100,100,Female,32
95,34,T (Tub),First,75,0,100,0,0,0,50,0,0,100,0,0,75,75,100,100,Female,40
96,34,X (Box),Second,100,100,0,0,0,0,75,0,100,0,0,0,100,100,75,100,Female,40
98,35,T (Tub),Second,25,0,0,0,100,0,0,0,0,0,0,100,50,50,75,75,Female,37
99,35,X (Box),First,100,100,0,0,0,0,75,0,100,0,0,0,75,75,75,100,Female,37
101,36,T (Tub),First,0,0,0,0,0,100,0,0,0,0,0,100,0,50,75,100,Female,40
102,36,X (Box),Second,0,0,0,0,0,100,0,0,0,0,0,100,100,75,50,100,Female,40
104,37,T (Tub),First,100,100,0,0,0,0,75,0,100,0,0,0,100,100,100,100,Female,41
105,37,X (Box),Second,100,100,0,0,0,0,75,0,100,0,0,0,100,100,100,100,Female,41
107,38,T (Tub),First,50,0,0,100,0,0,50,0,0,100,0,0,25,50,50,50,Female,31
108,38,X (Box),Second,75,0,100,0,0,0,50,0,0,100,0,0,75,75,75,75,Female,31
110,39,T (Tub),Second,25,0,0,0,100,0,0,0,0,0,0,100,0,0,75,0,Female,40
111,39,X (Box),First,100,100,0,0,0,0,75,0,100,0,0,0,100,100,100,100,Female,40
113,40,T (Tub),Second,0,0,0,0,0,100,0,0,0,0,0,100,0,50,75,75,Female,39
114,40,X (Box),First,100,100,0,0,0,0,75,0,100,0,0,0,100,100,100,100,Female,39
116,41,T (Tub),First,100,100,0,0,0,0,75,0,100,0,0,0,75,75,50,75,Female,35
117,41,X (Box),Second,100,100,0,0,0,0,75,0,100,0,0,0,50,50,25,50,Female,35
119,42,T (Tub),Second,100,100,0,0,0,0,75,0,100,0,0,0,0,0,75,100,Female,35
120,42,X (Box),First,100,100,0,0,0,0,75,0,100,0,0,0,100,100,75,100,Female,35
122,44,T (Tub),First,100,100,0,0,0,0,75,0,100,0,0,0,100,100,75,75,Female,34
123,44,X (Box),Second,75,0,100,0,0,0,50,0,0,100,0,0,100,75,75,75,Female,34
125,45,T (Tub),Second,100,100,0,0,0,0,75,0,100,0,0,0,75,75,75,75,Male,41
126,45,X (Box),First,100,100,0,0,0,0,75,0,100,0,0,0,100,100,100,75,Male,41
128,47,T (Tub),Second,50,0,0,100,0,0,25,0,0,0,100,0,25,50,50,100,Female,41
129,47,X (Box),First,100,100,0,0,0,0,75,0,100,0,0,0,100,75,50,100,Female,41
131,48,T (Tub),Second,100,100,0,0,0,0,75,0,100,0,0,0,50,50,50,50,Female,47
132,48,X (Box),First,100,100,0,0,0,0,75,0,100,0,0,0,100,100,100,100,Female,47
134,50,T (Tub),First,100,100,0,0,0,0,75,0,100,0,0,0,0,50,75,50,Female,34
135,50,X (Box),Second,75,0,100,0,0,0,75,0,100,0,0,0,75,75,25,50,Female,34
137,51,T (Tub),Second,25,0,0,0,100,0,0,0,0,0,0,100,0,75,100,0,Male,44
138,51,X (Box),First,25,0,0,0,100,0,0,0,0,0,0,100,75,100,100,75,Male,44
140,52,T (Tub),Second,100,100,0,0,0,0,75,0,100,0,0,0,75,75,75,75,Male,20
141,52,X (Box),First,75,0,100,0,0,0,-999,100,0,0,0,0,75,75,75,75,Male,20
143,53,T (Tub),First,100,100,0,0,0,0,75,0,100,0,0,0,100,100,100,100,Female,39
144,53,X (Box),Second,100,100,0,0,0,0,75,0,100,0,0,0,100,100,100,100,Female,39
146,54,T (Tub),First,100,100,0,0,0,0,75,0,100,0,0,0,75,75,75,75,Female,27
147,54,X (Box),Second,100,100,0,0,0,0,75,0,100,0,0,0,50,75,100,75,Female,27
149,55,T (Tub),Second,75,0,100,0,0,0,50,0,0,100,0,0,25,75,25,50,Female,40
150,55,X (Box),First,25,0,0,0,100,0,0,0,0,0,0,100,100,75,75,50,Female,40
152,56,T (Tub),Second,75,0,100,0,0,0,50,0,0,100,0,0,50,75,75,50,Female,44
153,56,X (Box),First,100,100,0,0,0,0,75,0,100,0,0,0,100,100,75,100,Female,44
155,57,T (Tub),First,75,0,100,0,0,0,50,0,0,100,0,0,75,75,75,100,Female,25
156,57,X (Box),Second,100,100,0,0,0,0,75,0,100,0,0,0,75,75,50,100,Female,25
158,101,T (Tub),Second,100,100,0,0,0,0,75,0,100,0,0,0,75,75,75,75,Female,37
159,101,X (Box),First,100,100,0,0,0,0,75,0,100,0,0,0,100,100,100,100,Female,37
161,102,T (Tub),First,100,100,0,0,0,0,75,0,100,0,0,0,75,75,75,50,Female,31
162,102,X (Box),Second,100,100,0,0,0,0,75,0,100,0,0,0,100,100,75,50,Female,31
164,103,T (Tub),Second,25,0,0,0,100,0,-999,100,0,0,0,0,0,50,75,25,Female,36
165,103,X (Box),First,100,100,0,0,0,0,75,0,100,0,0,0,100,100,100,75,Female,36
167,104,T (Tub),Second,100,100,0,0,0,0,75,0,100,0,0,0,75,75,75,75,Male,22
168,104,X (Box),First,100,100,0,0,0,0,75,0,100,0,0,0,100,100,100,75,Male,22
170,106,T (Tub),First,100,100,0,0,0,0,75,0,100,0,0,0,50,100,100,75,Female,40
171,106,X (Box),Second,100,100,0,0,0,0,75,0,100,0,0,0,100,100,100,100,Female,40
173,107,T (Tub),Second,25,0,0,0,100,0,0,0,0,0,0,100,25,75,75,50,Female,35
174,107,X (Box),First,75,0,100,0,0,0,50,0,0,100,0,0,100,100,100,100,Female,35
176,108,T (Tub),First,100,100,0,0,0,0,75,0,100,0,0,0,100,100,75,100,Female,43
177,108,X (Box),Second,100,100,0,0,0,0,75,0,100,0,0,0,100,100,100,100,Female,43
179,109,T (Tub),First,100,100,0,0,0,0,75,0,100,0,0,0,50,100,100,50,Female,42
180,109,X (Box),Second,100,100,0,0,0,0,75,0,100,0,0,0,100,100,75,75,Female,42
182,110,T (Tub),First,100,100,0,0,0,0,50,0,0,100,0,0,75,75,100,100,Female,33
183,110,X (Box),Second,100,100,0,0,0,0,-999,100,0,0,0,0,75,75,75,75,Female,33
185,114,T (Tub),Second,50,0,0,100,0,0,25,0,0,0,100,0,25,25,100,25,Female,26
186,114,X (Box),First,100,100,0,0,0,0,75,0,100,0,0,0,100,100,100,100,Female,26
188,117,T (Tub),Second,100,100,0,0,0,0,75,0,100,0,0,0,75,50,50,50,Female,23
189,117,X (Box),First,100,100,0,0,0,0,75,0,100,0,0,0,100,100,100,50,Female,23
191,120,T (Tub),First,100,100,0,0,0,0,75,0,100,0,0,0,50,50,100,100,Female,28
192,120,X (Box),Second,100,100,0,0,0,0,75,0,100,0,0,0,50,50,25,50,Female,28
194,122,T (Tub),Second,100,100,0,0,0,0,75,0,100,0,0,0,100,100,100,100,Female,27
195,122,X (Box),First,100,100,0,0,0,0,75,0,100,0,0,0,50,75,100,75,Female,27
197,124,T (Tub),Second,0,0,0,0,0,100,0,0,0,0,0,100,50,50,25,50,Female,32
198,124,X (Box),First,0,0,0,0,0,100,0,0,0,0,0,100,100,25,50,100,Female,32
200,125,T (Tub),First,100,100,0,0,0,0,75,0,100,0,0,0,50,75,25,100,Female,46
201,125,X (Box),Second,100,100,0,0,0,0,75,0,100,0,0,0,100,100,75,75,Female,46
203,126,T (Tub),First,75,0,100,0,0,0,50,0,0,100,0,0,0,50,75,25,Female,32
204,126,X (Box),Second,75,0,100,0,0,0,50,0,0,100,0,0,100,75,75,75,Female,32
206,127,T (Tub),Second,100,100,0,0,0,0,-999,100,0,0,0,0,75,75,100,75,Female,20
207,127,X (Box),First,25,0,0,0,100,0,25,0,0,0,100,0,75,75,100,100,Female,20
209,129,T (Tub),First,100,100,0,0,0,0,75,0,100,0,0,0,25,25,0,50,Female,42
210,129,X (Box),Second,100,100,0,0,0,0,75,0,100,0,0,0,100,100,100,100,Female,42
212,130,T (Tub),First,100,100,0,0,0,0,75,0,100,0,0,0,75,100,100,100,Female,32
213,130,X (Box),Second,100,100,0,0,0,0,75,0,100,0,0,0,100,100,100,100,Female,32
215,134,T (Tub),Second,100,100,0,0,0,0,75,0,100,0,0,0,0,75,100,100,Female,31
216,134,X (Box),First,100,100,0,0,0,0,75,0,100,0,0,0,100,100,75,75,Female,31
218,135,T (Tub),First,75,0,100,0,0,0,50,0,0,100,0,0,75,75,100,100,Female,34
219,135,X (Box),Second,100,100,0,0,0,0,75,0,100,0,0,0,100,100,75,100,Female,34
221,136,T (Tub),Second,100,100,0,0,0,0,75,0,100,0,0,0,100,100,100,50,Female,37
222,136,X (Box),First,100,100,0,0,0,0,75,0,100,0,0,0,100,100,100,100,Female,37
224,137,T (Tub),Second,100,100,0,0,0,0,75,0,100,0,0,0,25,100,75,25,Female,33
225,137,X (Box),First,100,100,0,0,0,0,75,0,100,0,0,0,100,100,100,100,Female,33
227,139,T (Tub),First,100,100,0,0,0,0,75,0,100,0,0,0,75,100,100,100,Male,39
228,139,X (Box),Second,100,100,0,0,0,0,75,0,100,0,0,0,100,100,75,100,Male,39
230,140,T (Tub),Second,0,0,0,0,0,100,0,0,0,0,0,100,0,50,100,25,Female,27
231,140,X (Box),First,100,100,0,0,0,0,75,0,100,0,0,0,100,100,100,100,Female,27
233,141,T (Tub),First,100,100,0,0,0,0,75,0,100,0,0,0,50,75,100,75,Female,38
234,141,X (Box),Second,100,100,0,0,0,0,75,0,100,0,0,0,100,100,100,100,Female,38
236,143,T (Tub),Second,100,100,0,0,0,0,75,0,100,0,0,0,25,75,75,50,Female,49
237,143,X (Box),First,100,100,0,0,0,0,75,0,100,0,0,0,50,100,100,50,Female,49
239,144,T (Tub),First,100,100,0,0,0,0,75,0,100,0,0,0,75,75,75,75,Female,51
240,144,X (Box),Second,100,100,0,0,0,0,75,0,100,0,0,0,25,50,25,50,Female,51
242,145,T (Tub),First,100,100,0,0,0,0,75,0,100,0,0,0,75,75,75,75,Female,46
243,145,X (Box),Second,100,100,0,0,0,0,75,0,100,0,0,0,100,100,100,100,Female,46
245,146,T (Tub),Second,25,0,0,0,100,0,0,0,0,0,0,100,50,50,100,75,Female,37
246,146,X (Box),First,100,100,0,0,0,0,75,0,100,0,0,0,100,100,100,75,Female,37
248,147,T (Tub),Second,100,100,0,0,0,0,75,0,100,0,0,0,25,75,75,75,Female,25
249,147,X (Box),First,100,100,0,0,0,0,75,0,100,0,0,0,100,100,100,100,Female,25
251,149,T (Tub),First,100,100,0,0,0,0,75,0,100,0,0,0,75,75,75,100,Female,37
252,149,X (Box),Second,100,100,0,0,0,0,75,0,100,0,0,0,100,100,50,100,Female,37
254,150,T (Tub),First,100,100,0,0,0,0,75,0,100,0,0,0,100,100,75,75,Female,36
255,150,X (Box),Second,100,100,0,0,0,0,75,0,100,0,0,0,100,100,100,75,Female,36
257,151,T (Tub),First,100,100,0,0,0,0,75,0,100,0,0,0,75,100,100,100,Female,38
258,151,X (Box),Second,100,100,0,0,0,0,75,0,100,0,0,0,100,100,100,100,Female,38
260,152,T (Tub),First,100,100,0,0,0,0,75,0,100,0,0,0,25,75,100,75,Female,34
261,152,X (Box),Second,100,100,0,0,0,0,75,0,100,0,0,0,100,100,75,100,Female,34
263,153,T (Tub),First,100,100,0,0,0,0,75,0,100,0,0,0,0,50,100,75,Female,36
264,153,X (Box),Second,100,100,0,0,0,0,75,0,100,0,0,0,50,50,75,75,Female,36
266,154,T (Tub),First,100,100,0,0,0,0,75,0,100,0,0,0,100,100,100,75,Female,30
267,154,X (Box),Second,100,100,0,0,0,0,75,0,100,0,0,0,100,100,100,100,Female,30
269,155,T (Tub),First,100,100,0,0,0,0,75,0,100,0,0,0,75,100,100,100,Female,38
270,155,X (Box),Second,100,100,0,0,0,0,75,0,100,0,0,0,25,75,50,50,Female,38
272,156,T (Tub),First,100,100,0,0,0,0,-999,100,0,0,0,0,100,100,100,75,Female,28
273,156,X (Box),Second,50,0,0,100,0,0,50,0,0,100,0,0,50,100,100,50,Female,28
275,158,T (Tub),Second,100,100,0,0,0,0,75,0,100,0,0,0,75,100,100,75,Female,40
276,158,X (Box),First,100,100,0,0,0,0,75,0,100,0,0,0,75,75,100,100,Female,40
278,159,T (Tub),First,75,0,100,0,0,0,50,0,0,100,0,0,25,75,100,50,Female,31
279,159,X (Box),Second,100,100,0,0,0,0,75,0,100,0,0,0,100,100,100,100,Female,31
281,160,T (Tub),First,50,0,0,100,0,0,-999,100,0,0,0,0,75,75,100,75,Female,36
282,160,X (Box),Second,100,100,0,0,0,0,75,0,100,0,0,0,100,100,100,100,Female,36
284,161,T (Tub),First,75,0,100,0,0,0,50,0,0,100,0,0,50,50,100,75,Female,41
285,161,X (Box),Second,100,100,0,0,0,0,75,0,100,0,0,0,100,100,100,75,Female,41
287,162,T (Tub),Second,50,0,0,100,0,0,0,0,0,0,0,100,25,75,100,100,Female,35
288,162,X (Box),First,100,100,0,0,0,0,75,0,100,0,0,0,100,100,100,100,Female,35
290,164,T (Tub),Second,25,0,0,0,100,0,0,0,0,0,0,100,0,25,75,25,Female,57
291,164,X (Box),First,75,0,100,0,0,0,50,0,0,100,0,0,100,100,100,50,Female,57
293,165,T (Tub),Second,100,100,0,0,0,0,75,0,100,0,0,0,75,100,100,50,Female,37
294,165,X (Box),First,100,100,0,0,0,0,75,0,100,0,0,0,100,100,75,100,Female,37
296,166,T (Tub),Second,100,100,0,0,0,0,75,0,100,0,0,0,100,100,100,100,Female,30
297,166,X (Box),First,100,100,0,0,0,0,75,0,100,0,0,0,75,75,25,50,Female,30
