# Supplementary material for: Comparing closure compliance and ease of use for consumer product packs designed to reduce access to children
Source: PLoS One. 2024 Apr 22;19(4):e0284346. doi: 10.1371/journal.pone.0284346 (PMC11034662; doi:10.1371/journal.pone.0284346)
Supplement: S2 File — (XLSX) [file pone.0284346.s002.xlsx]

## Sheet: UK close claim data
Respondent Number,Product Code,Packaging being easy to open,Packaging being easy to close,Packaging impeding children from accessing the content of the pack,Packaging simplifying my laundry,Close packat end of the day,Close pack by end of the dayTB,Close pack by end of the day2B,Close pack by end of the day3B,Close pack by end of the day4B,Close pack at end of the dayBB,Close pack after each wash…
1,ROF,25,75,100,75,1,100,0,0,0,0,2,100,0,0,0,0
2,ROF,100,100,100,100,1,100,0,0,0,0,2,100,0,0,0,0
3,ROF,75,75,100,100,1,100,0,0,0,0,2,100,0,0,0,0
4,ROF,75,75,100,75,3,0,0,100,0,0,4,0,0,100,0,0
5,ROF,25,100,100,100,3,0,0,100,0,0,4,0,0,100,0,0
6,ROF,25,100,100,100,3,0,0,100,0,0,4,0,0,100,0,0
7,ROF,100,100,100,100,3,0,0,100,0,0,4,0,0,100,0,0
8,ROF,75,75,100,100,1,100,0,0,0,0,2,100,0,0,0,0
9,ROF,100,100,100,100,1,100,0,0,0,0,2,100,0,0,0,0
10,ROF,75,100,100,100,1,100,0,0,0,0,2,100,0,0,0,0
11,ROF,100,100,50,100,3,0,0,100,0,0,4,0,0,100,0,0
12,ROF,100,100,100,100,1,100,0,0,0,0,2,100,0,0,0,0
13,ROF,100,100,100,100,1,100,0,0,0,0,2,100,0,0,0,0
14,ROF,100,100,100,100,3,0,0,100,0,0,3,0,100,0,0,0
15,ROF,75,75,75,75,2,0,100,0,0,0,4,0,0,100,0,0
16,ROF,100,100,100,100,5,0,0,0,0,100,7,0,0,0,0,0
17,ROF,100,100,100,100,1,100,0,0,0,0,2,100,0,0,0,0
18,ROF,100,100,100,100,5,0,0,0,0,100,6,0,0,0,0,100
19,ROF,50,75,0,75,2,0,100,0,0,0,3,0,100,0,0,0
20,ROF,75,75,75,75,3,0,0,100,0,0,4,0,0,100,0,0
21,ROF,75,75,0,50,1,100,0,0,0,0,1,0,0,0,0,0
22,ROF,75,50,0,75,3,0,0,100,0,0,4,0,0,100,0,0
23,ROF,75,75,25,75,1,100,0,0,0,0,3,0,100,0,0,0
24,ROF,100,100,100,100,5,0,0,0,0,100,6,0,0,0,0,100
25,ROF,25,100,100,25,5,0,0,0,0,100,6,0,0,0,0,100
26,ROF,50,75,100,75,1,100,0,0,0,0,2,100,0,0,0,0
27,ROF,50,100,75,100,1,100,0,0,0,0,2,100,0,0,0,0
28,ROF,75,100,100,100,1,100,0,0,0,0,2,100,0,0,0,0
29,ROF,50,100,100,25,5,0,0,0,0,100,6,0,0,0,0,100
30,ROF,50,75,100,75,1,100,0,0,0,0,2,100,0,0,0,0
31,ROF,75,75,75,75,2,0,100,0,0,0,3,0,100,0,0,0
32,ROF,100,100,100,100,1,100,0,0,0,0,2,100,0,0,0,0
33,ROF,50,50,75,50,3,0,0,100,0,0,4,0,0,100,0,0
34,ROF,100,100,100,100,1,100,0,0,0,0,2,100,0,0,0,0
35,ROF,75,75,75,75,3,0,0,100,0,0,4,0,0,100,0,0
36,ROF,0,25,100,100,3,0,0,100,0,0,4,0,0,100,0,0
37,ROF,50,100,100,100,3,0,0,100,0,0,4,0,0,100,0,0
38,ROF,75,75,75,75,5,0,0,0,0,100,6,0,0,0,0,100
39,ROF,75,75,100,100,2,0,100,0,0,0,3,0,100,0,0,0
40,ROF,25,50,50,50,1,100,0,0,0,0,2,100,0,0,0,0
41,ROF,75,75,75,75,1,100,0,0,0,0,2,100,0,0,0,0
42,ROF,75,75,75,75,4,0,0,0,100,0,6,0,0,0,0,100
43,ROF,75,100,100,100,4,0,0,0,100,0,6,0,0,0,0,100
44,ROF,25,50,100,100,4,0,0,0,100,0,6,0,0,0,0,100
45,ROF,100,100,100,100,1,100,0,0,0,0,2,100,0,0,0,0
47,ROF,0,100,100,100,1,100,0,0,0,0,2,100,0,0,0,0
48,ROF,25,75,75,50,3,0,0,100,0,0,4,0,0,100,0,0
49,ROF,25,75,100,100,2,0,100,0,0,0,4,0,0,100,0,0
50,ROF,75,100,100,100,1,100,0,0,0,0,2,100,0,0,0,0
51,ROF,25,50,75,75,4,0,0,0,100,0,5,0,0,0,100,0
52,ROF,100,100,100,100,1,100,0,0,0,0,2,100,0,0,0,0
53,ROF,100,100,100,100,3,0,0,100,0,0,4,0,0,100,0,0
54,ROF,75,100,100,100,1,100,0,0,0,0,2,100,0,0,0,0
55,ROF,100,100,100,100,2,0,100,0,0,0,3,0,100,0,0,0
56,ROF,75,75,75,75,1,100,0,0,0,0,2,100,0,0,0,0
57,ROF,100,100,75,100,1,100,0,0,0,0,3,0,100,0,0,0
58,ROF,100,100,100,50,1,100,0,0,0,0,2,100,0,0,0,0
59,ROF,25,75,50,25,8,0,0,0,0,0,9,0,0,0,0,0
60,ROF,75,100,50,50,4,0,0,0,100,0,5,0,0,0,100,0
61,ROF,75,100,100,100,1,100,0,0,0,0,3,0,100,0,0,0
62,ROF,75,100,100,100,4,0,0,0,100,0,5,0,0,0,100,0
63,ROF,50,75,75,25,3,0,0,100,0,0,4,0,0,100,0,0
64,ROF,0,0,0,50,1,100,0,0,0,0,2,100,0,0,0,0
65,ROF,100,100,100,100,2,0,100,0,0,0,3,0,100,0,0,0
66,ROF,25,100,100,50,3,0,0,100,0,0,4,0,0,100,0,0
67,ROF,25,75,100,25,1,100,0,0,0,0,2,100,0,0,0,0
68,ROF,100,100,100,100,1,100,0,0,0,0,2,100,0,0,0,0
69,ROF,100,100,100,100,1,100,0,0,0,0,2,100,0,0,0,0
70,ROF,50,100,100,75,3,0,0,100,0,0,4,0,0,100,0,0
71,ROF,50,100,100,100,1,100,0,0,0,0,4,0,0,100,0,0
72,ROF,100,100,100,100,3,0,0,100,0,0,4,0,0,100,0,0
73,ROF,100,100,100,100,2,0,100,0,0,0,6,0,0,0,0,100
74,ROF,100,100,100,100,1,100,0,0,0,0,2,100,0,0,0,0
75,ROF,75,50,0,75,2,0,100,0,0,0,3,0,100,0,0,0
76,ROF,75,100,100,75,1,100,0,0,0,0,2,100,0,0,0,0
77,ROF,75,100,75,50,4,0,0,0,100,0,6,0,0,0,0,100
78,ROF,100,100,100,100,2,0,100,0,0,0,3,0,100,0,0,0
79,ROF,75,75,0,75,5,0,0,0,0,100,6,0,0,0,0,100
80,ROF,75,100,75,75,1,100,0,0,0,0,2,100,0,0,0,0
81,ROF,50,75,50,75,5,0,0,0,0,100,8,0,0,0,0,0
82,ROF,25,100,100,75,1,100,0,0,0,0,2,100,0,0,0,0
83,ROF,50,75,100,100,1,100,0,0,0,0,2,100,0,0,0,0
84,ROF,75,100,100,100,1,100,0,0,0,0,2,100,0,0,0,0
85,ROF,100,100,100,100,4,0,0,0,100,0,4,0,0,100,0,0
86,ROF,50,100,100,50,1,100,0,0,0,0,2,100,0,0,0,0
87,ROF,100,100,100,100,1,100,0,0,0,0,2,100,0,0,0,0
88,ROF,75,100,100,100,3,0,0,100,0,0,4,0,0,100,0,0
45,Hood,100,100,100,100,1,100,0,0,0,0,2,100,0,0,0,0
47,Hood,100,100,100,100,1,100,0,0,0,0,2,100,0,0,0,0
48,Hood,75,75,75,75,1,100,0,0,0,0,2,100,0,0,0,0
49,Hood,100,100,100,100,1,100,0,0,0,0,2,100,0,0,0,0
50,Hood,100,100,100,100,1,100,0,0,0,0,2,100,0,0,0,0
51,Hood,100,100,100,100,1,100,0,0,0,0,4,0,0,100,0,0
52,Hood,100,100,100,100,1,100,0,0,0,0,2,100,0,0,0,0
53,Hood,100,100,100,100,1,100,0,0,0,0,2,100,0,0,0,0
54,Hood,75,75,100,75,1,100,0,0,0,0,2,100,0,0,0,0
55,Hood,25,25,0,25,5,0,0,0,0,100,6,0,0,0,0,100
56,Hood,75,75,75,75,1,100,0,0,0,0,2,100,0,0,0,0
57,Hood,25,100,100,100,1,100,0,0,0,0,4,0,0,100,0,0
58,Hood,0,50,100,50,1,100,0,0,0,0,2,100,0,0,0,0
59,Hood,100,100,100,100,1,100,0,0,0,0,2,100,0,0,0,0
60,Hood,100,100,100,75,1,100,0,0,0,0,2,100,0,0,0,0
61,Hood,0,100,100,50,1,100,0,0,0,0,2,100,0,0,0,0
62,Hood,100,100,100,100,1,100,0,0,0,0,2,100,0,0,0,0
63,Hood,75,100,100,75,1,100,0,0,0,0,2,100,0,0,0,0
64,Hood,75,75,75,75,1,100,0,0,0,0,2,100,0,0,0,0
65,Hood,75,100,100,50,1,100,0,0,0,0,2,100,0,0,0,0
66,Hood,0,75,100,25,1,100,0,0,0,0,2,100,0,0,0,0
67,Hood,0,50,100,0,1,100,0,0,0,0,2,100,0,0,0,0
68,Hood,0,75,100,25,1,100,0,0,0,0,2,100,0,0,0,0
69,Hood,100,100,100,100,1,100,0,0,0,0,2,100,0,0,0,0
70,Hood,100,100,100,100,1,100,0,0,0,0,2,100,0,0,0,0
71,Hood,100,100,100,100,1,100,0,0,0,0,2,100,0,0,0,0
72,Hood,100,100,100,100,1,100,0,0,0,0,2,100,0,0,0,0
73,Hood,100,100,100,100,3,0,0,100,0,0,4,0,0,100,0,0
74,Hood,100,100,100,100,1,100,0,0,0,0,2,100,0,0,0,0
75,Hood,100,100,100,100,1,100,0,0,0,0,2,100,0,0,0,0
76,Hood,100,100,100,100,1,100,0,0,0,0,2,100,0,0,0,0
77,Hood,75,75,75,75,4,0,0,0,100,0,5,0,0,0,100,0
78,Hood,75,75,75,75,1,100,0,0,0,0,2,100,0,0,0,0
79,Hood,50,75,100,50,4,0,0,0,100,0,6,0,0,0,0,100
80,Hood,75,75,100,75,1,100,0,0,0,0,2,100,0,0,0,0
81,Hood,75,75,75,75,7,0,0,0,0,0,8,0,0,0,0,0
82,Hood,100,100,25,75,1,100,0,0,0,0,2,100,0,0,0,0
83,Hood,25,50,0,75,5,0,0,0,0,100,6,0,0,0,0,100
84,Hood,50,75,75,100,1,100,0,0,0,0,2,100,0,0,0,0
85,Hood,75,100,75,100,1,100,0,0,0,0,2,100,0,0,0,0
86,Hood,100,100,75,100,1,100,0,0,0,0,2,100,0,0,0,0
87,Hood,25,75,25,50,1,100,0,0,0,0,2,100,0,0,0,0
88,Hood,100,100,100,100,3,0,0,100,0,0,4,0,0,100,0,0
1,Hood,100,100,100,100,1,100,0,0,0,0,2,100,0,0,0,0
2,Hood,100,100,100,75,1,100,0,0,0,0,2,100,0,0,0,0
3,Hood,25,75,75,100,1,100,0,0,0,0,2,100,0,0,0,0
4,Hood,0,50,50,0,1,100,0,0,0,0,2,100,0,0,0,0
5,Hood,25,25,25,25,4,0,0,0,100,0,5,0,0,0,100,0
6,Hood,75,100,100,100,1,100,0,0,0,0,3,0,100,0,0,0
7,Hood,100,100,100,100,1,100,0,0,0,0,2,100,0,0,0,0
8,Hood,100,100,100,100,1,100,0,0,0,0,2,100,0,0,0,0
9,Hood,75,100,100,100,1,100,0,0,0,0,2,100,0,0,0,0
10,Hood,75,100,75,100,1,100,0,0,0,0,2,100,0,0,0,0
11,Hood,100,100,100,100,1,100,0,0,0,0,2,100,0,0,0,0
12,Hood,100,100,100,100,1,100,0,0,0,0,2,100,0,0,0,0
13,Hood,100,100,100,100,1,100,0,0,0,0,4,0,0,100,0,0
14,Hood,25,75,100,75,3,0,0,100,0,0,4,0,0,100,0,0
15,Hood,100,100,100,100,1,100,0,0,0,0,2,100,0,0,0,0
16,Hood,100,100,100,100,3,0,0,100,0,0,4,0,0,100,0,0
17,Hood,100,100,100,100,1,100,0,0,0,0,2,100,0,0,0,0
18,Hood,75,75,75,75,1,100,0,0,0,0,4,0,0,100,0,0
19,Hood,25,75,75,25,1,100,0,0,0,0,2,100,0,0,0,0
20,Hood,75,75,75,75,2,0,100,0,0,0,3,0,100,0,0,0
21,Hood,50,75,75,75,1,100,0,0,0,0,2,100,0,0,0,0
22,Hood,25,50,75,50,2,0,100,0,0,0,3,0,100,0,0,0
23,Hood,50,75,75,75,1,100,0,0,0,0,2,100,0,0,0,0
24,Hood,25,100,100,50,5,0,0,0,0,100,6,0,0,0,0,100
25,Hood,100,100,75,50,5,0,0,0,0,100,6,0,0,0,0,100
26,Hood,75,75,50,50,1,100,0,0,0,0,2,100,0,0,0,0
27,Hood,100,100,100,100,1,100,0,0,0,0,2,100,0,0,0,0
28,Hood,50,100,100,50,1,100,0,0,0,0,2,100,0,0,0,0
29,Hood,75,75,75,50,1,100,0,0,0,0,2,100,0,0,0,0
30,Hood,100,100,100,100,1,100,0,0,0,0,2,100,0,0,0,0
31,Hood,25,50,75,0,1,100,0,0,0,0,2,100,0,0,0,0
32,Hood,100,100,100,100,1,100,0,0,0,0,2,100,0,0,0,0
33,Hood,75,50,50,50,2,0,100,0,0,0,3,0,100,0,0,0
34,Hood,50,100,0,75,1,100,0,0,0,0,2,100,0,0,0,0
35,Hood,75,75,75,75,1,100,0,0,0,0,2,100,0,0,0,0
36,Hood,100,100,100,100,2,0,100,0,0,0,3,0,100,0,0,0
37,Hood,100,100,100,100,1,100,0,0,0,0,2,100,0,0,0,0
38,Hood,100,100,100,100,1,100,0,0,0,0,2,100,0,0,0,0
39,Hood,100,100,100,100,1,100,0,0,0,0,2,100,0,0,0,0
40,Hood,100,100,100,100,1,100,0,0,0,0,2,100,0,0,0,0
41,Hood,0,25,50,25,1,100,0,0,0,0,2,100,0,0,0,0
42,Hood,100,100,100,100,1,100,0,0,0,0,2,100,0,0,0,0
43,Hood,100,100,100,100,1,100,0,0,0,0,2,100,0,0,0,0
44,Hood,100,100,100,100,2,0,100,0,0,0,3,0,100,0,0,0
1,Usual,50,50,50,25,,,,,,,,,,,,
2,Usual,75,75,75,75,,,,,,,,,,,,
3,Usual,75,75,75,75,,,,,,,,,,,,
4,Usual,100,100,100,100,,,,,,,,,,,,
5,Usual,25,25,50,25,,,,,,,,,,,,
6,Usual,0,50,100,50,,,,,,,,,,,,
7,Usual,50,75,100,50,,,,,,,,,,,,
8,Usual,50,75,100,100,,,,,,,,,,,,
9,Usual,50,50,75,50,,,,,,,,,,,,
10,Usual,50,50,100,100,,,,,,,,,,,,
11,Usual,50,75,100,75,,,,,,,,,,,,
12,Usual,25,25,100,50,,,,,,,,,,,,
13,Usual,75,75,75,75,,,,,,,,,,,,
14,Usual,75,75,75,75,,,,,,,,,,,,
15,Usual,75,75,75,75,,,,,,,,,,,,
16,Usual,75,100,100,50,,,,,,,,,,,,
17,Usual,75,75,100,100,,,,,,,,,,,,
18,Usual,75,75,75,75,,,,,,,,,,,,
19,Usual,50,50,100,50,,,,,,,,,,,,
20,Usual,75,50,100,100,,,,,,,,,,,,
21,Usual,75,50,100,100,,,,,,,,,,,,
22,Usual,75,75,75,75,,,,,,,,,,,,
23,Usual,25,25,50,50,,,,,,,,,,,,
24,Usual,75,100,100,100,,,,,,,,,,,,
25,Usual,100,100,100,100,,,,,,,,,,,,
26,Usual,75,100,75,100,,,,,,,,,,,,
27,Usual,25,100,100,100,,,,,,,,,,,,
28,Usual,75,75,75,75,,,,,,,,,,,,
29,Usual,75,75,75,100,,,,,,,,,,,,
30,Usual,50,75,100,25,,,,,,,,,,,,
31,Usual,75,75,75,75,,,,,,,,,,,,
32,Usual,50,75,50,50,,,,,,,,,,,,
33,Usual,50,50,50,50,,,,,,,,,,,,
34,Usual,100,100,100,100,,,,,,,,,,,,
35,Usual,0,75,100,25,,,,,,,,,,,,
36,Usual,50,100,100,50,,,,,,,,,,,,
37,Usual,25,75,100,50,,,,,,,,,,,,
38,Usual,75,100,100,75,,,,,,,,,,,,
39,Usual,50,50,50,50,,,,,,,,,,,,
40,Usual,25,75,75,50,,,,,,,,,,,,
41,Usual,100,100,100,100,,,,,,,,,,,,
42,Usual,75,75,75,75,,,,,,,,,,,,
43,Usual,50,100,75,50,,,,,,,,,,,,
44,Usual,50,50,50,50,,,,,,,,,,,,
45,Usual,100,100,75,75,,,,,,,,,,,,
47,Usual,100,100,100,100,,,,,,,,,,,,
48,Usual,25,50,75,50,,,,,,,,,,,,
49,Usual,75,100,100,100,,,,,,,,,,,,
50,Usual,100,100,100,100,,,,,,,,,,,,
51,Usual,100,100,100,100,,,,,,,,,,,,
52,Usual,50,50,50,50,,,,,,,,,,,,
53,Usual,100,100,100,100,,,,,,,,,,,,
54,Usual,75,75,75,75,,,,,,,,,,,,
55,Usual,100,100,100,100,,,,,,,,,,,,
56,Usual,75,75,75,75,,,,,,,,,,,,
57,Usual,75,75,75,75,,,,,,,,,,,,
58,Usual,100,100,100,100,,,,,,,,,,,,
59,Usual,25,50,50,25,,,,,,,,,,,,
60,Usual,50,100,100,50,,,,,,,,,,,,
61,Usual,0,25,100,50,,,,,,,,,,,,
62,Usual,25,100,100,50,,,,,,,,,,,,
63,Usual,75,100,75,75,,,,,,,,,,,,
64,Usual,75,75,100,100,,,,,,,,,,,,
65,Usual,75,100,100,100,,,,,,,,,,,,
66,Usual,25,75,50,75,,,,,,,,,,,,
67,Usual,100,100,100,100,,,,,,,,,,,,
68,Usual,25,75,100,25,,,,,,,,,,,,
69,Usual,0,0,25,0,,,,,,,,,,,,
70,Usual,75,75,100,50,,,,,,,,,,,,
71,Usual,50,75,100,75,,,,,,,,,,,,
72,Usual,0,75,100,0,,,,,,,,,,,,
73,Usual,25,75,100,50,,,,,,,,,,,,
74,Usual,25,75,100,25,,,,,,,,,,,,
75,Usual,50,75,100,75,,,,,,,,,,,,
76,Usual,50,75,75,75,,,,,,,,,,,,
77,Usual,50,75,75,75,,,,,,,,,,,,
78,Usual,50,75,75,50,,,,,,,,,,,,
79,Usual,25,50,100,0,,,,,,,,,,,,
80,Usual,50,75,100,50,,,,,,,,,,,,
81,Usual,25,75,75,25,,,,,,,,,,,,
82,Usual,75,100,100,75,,,,,,,,,,,,
83,Usual,75,100,100,100,,,,,,,,,,,,
84,Usual,25,50,100,50,,,,,,,,,,,,
85,Usual,50,100,100,50,,,,,,,,,,,,
86,Usual,50,75,100,50,,,,,,,,,,,,
87,Usual,75,75,75,75,,,,,,,,,,,,
88,Usual,75,75,75,75,,,,,,,,,,,,
