# Supplementary material for: Comparing closure compliance and ease of use for consumer product packs designed to reduce access to children
Source: PLoS One. 2024 Apr 22;19(4):e0284346. doi: 10.1371/journal.pone.0284346 (PMC11034662; doi:10.1371/journal.pone.0284346)
Supplement: S3 File — (XLSX) [file pone.0284346.s003.xlsx]

## Sheet: Sensor data for UK study
Consumer,Product,Numinteractions,Numgoodinteractions,Numbadinteractions,percentgoodinteractions,closeurefrquency,PercentgoodinteractionsBB,Percentgoodinteractions4thB,Percentgoodinteractions3rdB,Percentgoodinteractions2ndB,PercentgoodinteractionsTB
1,Tub ,13,11,2,0.85,0.75,0,0,0,100,0
2,Tub ,17,17,,1,1,0,0,0,0,100
3,Tub ,8,8,,1,1,0,0,0,0,100
4,Tub ,5,4,1,0.8,0.75,0,0,0,100,0
5,Tub ,8,1,7,0.13,0,100,0,0,0,0
6,Tub ,6,0,6,0,0,100,0,0,0,0
7,Tub ,13,12,1,0.92,0.75,0,0,0,100,0
8,Tub ,20,20,,1,1,0,0,0,0,100
9,Tub ,23,20,3,0.87,0.75,0,0,0,100,0
10,Tub ,13,11,2,0.85,0.75,0,0,0,100,0
11,Tub ,19,19,,1,1,0,0,0,0,100
12,Tub ,15,15,,1,1,0,0,0,0,100
13,Tub ,7,1,6,0.14,0,100,0,0,0,0
14,Tub ,3,2,1,0.67,0.5,0,0,100,0,0
15,Tub ,4,3,1,0.75,0.75,0,0,0,100,0
16,Tub ,2,1,1,0.5,0.5,0,0,100,0,0
17,Tub ,13,6,7,0.46,0.25,0,100,0,0,0
18,Tub ,4,1,3,0.25,0.25,0,100,0,0,0
19,Tub ,7,3,4,0.43,0.25,0,100,0,0,0
20,Tub ,2,1,1,0.5,0.5,0,0,100,0,0
21,Tub ,1,1,,1,1,0,0,0,0,100
22,Tub ,6,3,3,0.5,0.5,0,0,100,0,0
23,Tub ,6,0,6,0,0,100,0,0,0,0
24,Tub ,,0,,,,,,,,
25,Tub ,,0,,,,,,,,
26,Tub ,6,2,4,0.33,0.25,0,100,0,0,0
27,Tub ,5,3,2,0.6,0.5,0,0,100,0,0
28,Tub ,,0,,,,,,,,
29,Tub ,3,2,1,0.67,0.5,0,0,100,0,0
30,Tub ,6,2,4,0.33,0.25,0,100,0,0,0
31,Tub ,5,1,4,0.2,0,100,0,0,0,0
32,Tub ,2,1,1,0.5,0.5,0,0,100,0,0
33,Tub ,11,3,8,0.27,0.25,0,100,0,0,0
34,Tub ,7,6,1,0.86,0.75,0,0,0,100,0
35,Tub ,6,3,3,0.5,0.5,0,0,100,0,0
36,Tub ,7,2,5,0.29,0.25,0,100,0,0,0
37,Tub ,9,3,6,0.33,0.25,0,100,0,0,0
38,Tub ,3,2,1,0.67,0.5,0,0,100,0,0
39,Tub ,18,15,3,0.83,0.75,0,0,0,100,0
40,Tub ,9,8,1,0.89,0.75,0,0,0,100,0
41,Tub ,8,3,5,0.38,0.25,0,100,0,0,0
42,Tub ,23,9,14,0.39,0.25,0,100,0,0,0
43,Tub ,7,4,3,0.57,0.5,0,0,100,0,0
45,Tub ,8,1,7,0.13,0,100,0,0,0,0
47,Tub ,7,7,,1,1,0,0,0,0,100
48,Tub ,9,0,9,0,0,100,0,0,0,0
49,Tub ,7,0,7,0,0,100,0,0,0,0
50,Tub ,3,0,3,0,0,100,0,0,0,0
51,Tub ,15,9,6,0.6,0.5,0,0,100,0,0
52,Tub ,8,6,2,0.75,0.75,0,0,0,100,0
53,Tub ,10,4,6,0.4,0.25,0,100,0,0,0
54,Tub ,13,6,7,0.46,0.25,0,100,0,0,0
55,Tub ,7,3,4,0.43,0.25,0,100,0,0,0
56,Tub ,7,4,3,0.57,0.5,0,0,100,0,0
57,Tub ,10,5,5,0.5,0.5,0,0,100,0,0
58,Tub ,,0,,,,,,,,
59,Tub ,2,1,1,0.5,0.5,0,0,100,0,0
60,Tub ,8,3,5,0.38,0.25,0,100,0,0,0
61,Tub ,16,5,11,0.31,0.25,0,100,0,0,0
62,Tub ,23,3,20,0.13,0,100,0,0,0,0
63,Tub ,20,15,5,0.75,0.75,0,0,0,100,0
64,Tub ,2,1,1,0.5,0.5,0,0,100,0,0
65,Tub ,6,2,4,0.33,0.25,0,100,0,0,0
66,Tub ,6,1,5,0.17,0,100,0,0,0,0
67,Tub ,8,0,8,0,0,100,0,0,0,0
68,Tub ,5,2,3,0.4,0.25,0,100,0,0,0
69,Tub ,,0,,,,,,,,
70,Tub ,12,1,11,0.08,0,100,0,0,0,0
71,Tub ,9,9,,1,1,0,0,0,0,100
72,Tub ,8,5,3,0.63,0.5,0,0,100,0,0
73,Tub ,5,2,3,0.4,0.25,0,100,0,0,0
74,Tub ,,0,,,,,,,,
75,Tub ,5,5,,1,1,0,0,0,0,100
76,Tub ,5,5,,1,1,0,0,0,0,100
77,Tub ,2,0,2,0,0,100,0,0,0,0
78,Tub ,7,2,5,0.29,0.25,0,100,0,0,0
79,Tub ,4,3,1,0.75,0.75,0,0,0,100,0
80,Tub ,6,5,1,0.83,0.75,0,0,0,100,0
81,Tub ,10,4,6,0.4,0.25,0,100,0,0,0
82,Tub ,5,5,,1,1,0,0,0,0,100
83,Tub ,5,2,3,0.4,0.25,0,100,0,0,0
84,Tub ,1,0,1,0,0,100,0,0,0,0
85,Tub ,4,1,3,0.25,0.25,0,100,0,0,0
86,Tub ,11,7,4,0.64,0.5,0,0,100,0,0
87,Tub ,6,6,,1,1,0,0,0,0,100
88,Tub ,10,0,10,0,0,100,0,0,0,0
1,Hood,7,7,,1,1,0,0,0,0,100
2,Hood,17,17,,1,1,0,0,0,0,100
3,Hood,,12,7,0.63,0.5,0,0,100,0,0
4,Hood,7,7,,1,1,0,0,0,0,100
5,Hood,12,12,,1,1,0,0,0,0,100
6,Hood,20,18,2,0.9,0.75,0,0,0,100,0
7,Hood,10,9,1,0.9,0.75,0,0,0,100,0
8,Hood,18,18,,1,1,0,0,0,0,100
9,Hood,,0,,,,,,,,
10,Hood,22,22,,1,1,0,0,0,0,100
11,Hood,14,11,3,0.79,0.75,0,0,0,100,0
12,Hood,18,18,,1,1,0,0,0,0,100
13,Hood,6,6,,1,1,0,0,0,0,100
14,Hood,4,4,,1,1,0,0,0,0,100
15,Hood,2,2,,1,1,0,0,0,0,100
16,Hood,2,2,,1,1,0,0,0,0,100
17,Hood,18,17,1,0.94,0.75,0,0,0,100,0
18,Hood,11,11,,1,1,0,0,0,0,100
19,Hood,,0,,,,,,,,
20,Hood,4,2,2,0.5,0.5,0,0,100,0,0
21,Hood,,0,,,,,,,,
22,Hood,2,1,1,0.5,0.5,0,0,100,0,0
23,Hood,,0,,,,,,,,
24,Hood,,0,,,,,,,,
25,Hood,4,2,2,0.5,0.5,0,0,100,0,0
26,Hood,,0,,,,,,,,
27,Hood,1,1,,1,1,0,0,0,0,100
28,Hood,1,0,1,0,0,100,0,0,0,0
29,Hood,6,6,,1,1,0,0,0,0,100
30,Hood,,2,,1,1,0,0,0,0,100
31,Hood,2,2,,1,1,0,0,0,0,100
32,Hood,,0,,,,,,,,
33,Hood,11,9,2,0.82,0.75,0,0,0,100,0
34,Hood,6,6,,1,1,0,0,0,0,100
35,Hood,7,7,,1,1,0,0,0,0,100
36,Hood,13,13,,1,1,0,0,0,0,100
37,Hood,4,4,,1,1,0,0,0,0,100
38,Hood,9,8,1,0.89,0.75,0,0,0,100,0
39,Hood,20,18,2,0.9,0.75,0,0,0,100,0
40,Hood,12,12,,1,1,0,0,0,0,100
41,Hood,,1,1,0.5,0.5,0,0,100,0,0
42,Hood,21,13,8,0.62,0.5,0,0,100,0,0
43,Hood,,0,,,,,,,,
44,Hood,21,17,4,0.81,0.75,0,0,0,100,0
45,Hood,14,10,4,0.71,0.5,0,0,100,0,0
47,Hood,5,0,5,0,0,100,0,0,0,0
48,Hood,12,10,2,0.83,0.75,0,0,0,100,0
49,Hood,11,10,1,0.91,0.75,0,0,0,100,0
50,Hood,,2,2,0.5,0.5,0,0,100,0,0
51,Hood,,0,,,,,,,,
52,Hood,8,6,2,0.75,0.75,0,0,0,100,0
53,Hood,25,20,5,0.8,0.75,0,0,0,100,0
54,Hood,16,5,11,0.31,0.25,0,100,0,0,0
55,Hood,3,1,2,0.33,0.25,0,100,0,0,0
56,Hood,7,6,1,0.86,0.75,0,0,0,100,0
57,Hood,5,5,,1,1,0,0,0,0,100
58,Hood,,17,41,0.29,0.25,0,100,0,0,0
59,Hood,23,20,3,0.87,0.75,0,0,0,100,0
60,Hood,3,3,,1,1,0,0,0,0,100
61,Hood,21,20,1,0.95,0.75,0,0,0,100,0
62,Hood,21,20,1,0.95,0.75,0,0,0,100,0
63,Hood,15,14,1,0.93,0.75,0,0,0,100,0
64,Hood,11,11,,1,1,0,0,0,0,100
65,Hood,,0,,,,,,,,
66,Hood,12,11,1,0.92,0.75,0,0,0,100,0
67,Hood,4,2,2,0.5,0.5,0,0,100,0,0
68,Hood,,0,,,,,,,,
69,Hood,,11,1,0.92,0.75,0,0,0,100,0
70,Hood,3,2,1,0.67,0.5,0,0,100,0,0
71,Hood,11,10,1,0.91,0.75,0,0,0,100,0
72,Hood,10,8,2,0.8,0.75,0,0,0,100,0
73,Hood,14,8,6,0.57,0.5,0,0,100,0,0
74,Hood,11,10,1,0.91,0.75,0,0,0,100,0
75,Hood,4,3,1,0.75,0.75,0,0,0,100,0
76,Hood,10,10,,1,1,0,0,0,0,100
77,Hood,,0,1,0,0,100,0,0,0,0
78,Hood,4,4,,1,1,0,0,0,0,100
79,Hood,1,1,,1,1,0,0,0,0,100
80,Hood,,0,,,,,,,,
81,Hood,13,11,2,0.85,0.75,0,0,0,100,0
82,Hood,9,9,,1,1,0,0,0,0,100
83,Hood,,10,,1,1,0,0,0,0,100
84,Hood,7,6,1,0.86,0.75,0,0,0,100,0
85,Hood,7,7,,1,1,0,0,0,0,100
86,Hood,9,8,1,0.89,0.75,0,0,0,100,0
87,Hood,6,6,,1,1,0,0,0,0,100
88,Hood,19,18,1,0.95,0.75,0,0,0,100,0
